# Supplementary material for: Hebbian instruction of axonal connectivity by endogenous correlated spontaneous activity
Source: Science. Author manuscript; Available in PMC 2025 Jun 9. (PMC12148345; doi:10.1126/science.adh7814)
Supplement: Table S1 [file NIHMS2078803-supplement-Table_S1.xlsx]

## Sheet: Axon #1
Branch Type 1 = stable; 2 = added; 3 = eliminated; 4 = extended; 5 = retracted.	Distance from the center [micrometre]	Correlation coefficient
1	62.9434	0.423341
1	42.3466	0.330672
1	50.9682	0.406119
1	42.5374	0.474211
1	63.3813	0.294715
1	80.2381	0.360472
1	70.4683	0.324678
1	52.6013	0.358837
1	57.4048	0.234614
1	76.1308	0.298999
1	41.2051	0.295765
1	28.0019	0.442888
1	120.609	0.100519
1	37.7569	0.408241
1	25.6641	0.385608
1	55.1242	0.394854
1	35.6945	0.435394
1	23.8859	0.549981
1	34.0152	0.536571
1	26.834	0.486159
1	15.1326	0.575406
1	26.97	0.350288
1	18.9793	0.552526
1	22.4505	0.572802
1	26.6404	0.492269
1	58.829	0.411797
1	22.8764	0.445549
1	45.8623	0.443529
1	27.4173	0.312519
1	42.0228	0.422095
1	11.2637	0.567557
1	40.5771	0.37319
1	68.4625	0.299612
2	30.9848	0.552197
2	52.2157	0.290608
2	51.108	0.242508
2	7.05452	0.470772
2	35.4406	0.548471
2	29.1161	0.459019
2	20.7863	0.604577
2	11.2391	0.596922
2	33.7006	0.38568
3	55.6087	0.335948
3	41.2226	0.324665
4	30.9848	0.552197
4	60.3885	0.418379
4	67.5675	0.341264
4	59.7679	0.370454
4	79.6496	0.170832
4	90.8092	0.234354
4	70.5835	0.22126
4	55.3362	0.333477
4	37.0353	0.335163
4	54.0674	0.390627
4	58.0751	0.355364
4	32.7553	0.53154
4	18.3864	0.603096
4	22.6709	0.573822
4	83.4514	0.323635
4	31.4933	0.328157
4	38.2438	0.445319
4	35.3218	0.331297
4	16.8305	0.549212
4	23.3587	0.559347
4	22.5391	0.587267
4	31.3423	0.407851
4	55.0466	0.338557
4	63.0136	0.436952
4	29.6479	0.424088
4	49.3418	0.296339
4	160.059	0.127423
4	21.474	0.534801
5	100.374	0.188719
5	71.2495	0.231097
5	60.3694	0.29552
5	82.469	0.296058
5	60.0541	0.339271
5	36.1646	0.543427
5	84.0534	0.146295
5	74.5682	0.217938
5	70.4817	0.418959
5	18.7	0.541325
5	30.2576	0.416636
5	8.60437	0.492447
5	49.1141	0.401038
5	5.01849	0.345744
5	13.6581	0.577951
5	47.3935	0.431447

## Sheet: Axon #2
Branch Type 1 = stable; 2 = added; 3 = eliminated; 4 = extended; 5 = retracted.	Distance from the center [micrometre]	Correlation coefficient
1	18.788	0.515821
1	16.2863	0.473076
1	16.1466	0.500808
1	44.4643	0.277676
1	74.6519	0.305254
1	45.9741	0.414929
1	103.353	0.266242
1	81.562	0.225592
1	79.9125	0.264807
1	47.2956	0.242296
1	35.897	0.19825
1	63.3689	0.259483
1	63.2895	0.279383
1	42.0212	0.243474
1	128.619	0.242529
1	85.1812	0.332643
1	72.9584	0.240781
1	65.7489	0.129382
1	51.5822	0.241719
1	60.3914	0.161599
1	49.2161	0.403749
1	32.124	0.330423
1	26.4872	0.373004
1	30.5781	0.337929
1	19.4976	0.356855
1	34.5898	0.394864
1	25.283	0.410173
1	13.439	0.495461
1	26.8186	0.336644
1	35.5692	0.320284
1	46.107	0.391021
1	53.0165	0.313977
1	53.9468	0.204835
1	49.9958	0.29646
1	30.283	0.355743
1	22.7531	0.389993
1	20.2198	0.39328
1	22.085	0.418414
1	41.0705	0.30225
1	26.6497	0.363277
1	52.6906	0.470617
1	24.9333	0.445782
1	16.8888	0.468807
1	38.3177	0.435115
1	41.2187	0.267125
1	47.2884	0.185557
1	22.6148	0.347331
1	64.3237	0.0213904
1	40.9446	0.316725
1	82.6231	0.221017
1	75.8512	0.413773
1	50.7878	0.432076
1	51.1818	0.433163
1	38.1212	0.34345
1	42.8063	0.255761
1	32.4067	0.253085
1	47.4558	0.238062
1	26.7461	0.447562
1	24.3382	0.428737
1	13.0407	0.503462
1	27.7014	0.360217
1	55.7833	0.276619
1	19.0387	0.483275
1	10.4209	0.503212
1	21.6787	0.349162
1	5.54876	0.500946
1	43.6572	0.407246
1	65.3449	0.411687
1	38.6049	0.414435
1	22.085	0.418414
1	88.146	0.172181
1	92.0937	0.154945
1	39.6012	0.373634
2	35.3105	0.355994
2	28.0611	0.294897
2	47.6379	0.432823
2	74.0008	0.387475
2	20.4386	0.424415
2	12.7207	0.476874
2	37.6572	0.477181
2	5.34433	0.498621
2	18.5866	0.521836
3	67.5254	0.238879
3	75.467	0.193712
3	60.0412	0.316304
3	32.594	0.195546
3	20.8835	0.330868
3	32.6768	0.31183
3	47.8505	0.359499
3	91.1029	0.28324
3	62.0645	0.265548
3	51.5216	0.290716
3	56.0679	0.251187
4	31.0521	0.344298
4	37.2944	0.32451
4	45.9736	0.190899
4	38.7303	0.231531
4	44.1428	0.248304
4	43.7708	0.314608
4	43.1021	0.203984
4	7.72732	0.50937
4	12.1542	0.517721
4	82.5451	0.329085
4	28.8388	0.318018
4	7.85483	0.525236
4	34.8929	0.260969
4	44.8999	0.239622
4	30.467	0.339509
4	34.0485	0.321266
4	82.0853	0.218673
4	32.9214	0.366338
4	48.8588	0.445088
4	49.6672	0.434754
4	45.3349	0.46071
4	12.1481	0.522516
4	15.7	0.469002
4	42.9369	0.47603
4	40.7116	0.430744
4	13.6511	0.488614
4	21.3813	0.44051
4	28.3543	0.398864
4	22.8869	0.396962
4	13.6355	0.483537
4	116.66	0.098834
5	57.8956	0.25916
5	54.2032	0.312297
5	32.8526	0.289089
5	67.9787	0.247669
5	62.5701	0.167626
5	36.0121	0.341435
5	26.5373	0.343699
5	27.8187	0.333128
5	17.293	0.502903
5	23.3454	0.337951
5	28.5003	0.369715
5	47.5619	0.260209
5	42.2392	0.388036
5	29.305	0.335814
5	25.2819	0.416075
5	50.69	0.0678125
5	30.6676	0.31013
5	46.7263	0.133375
5	63.612	0.0483066
5	96.1412	0.0551146
5	96.942	0.132424
5	75.5663	0.079219
5	95.7855	0.168224
5	54.7945	0.460487
5	109.974	0.114126
5	37.477	0.383451
5	5.61821	0.496443
5	37.1468	0.324585
5	29.925	0.296838
5	44.4982	0.355193
5	59.6226	0.269866
5	44.8107	0.18903
5	16.2723	0.501669
5	4.48635	0.4643
5	78.8442	0.327846
5	11.546	0.496051
5	23.3906	0.346632
5	16.5237	0.457775
5	77.999	0.125839
5	47.1961	0.382728
5	59.4652	0.0263262
5	74.6986	0.178732
5	46.3472	0.399026
5	36.8511	0.123345
5	36.5237	0.268033

## Sheet: Axon #3
Branch Type 1 = stable; 2 = added; 3 = eliminated; 4 = extended; 5 = retracted.	Distance from the center [micrometre]	Correlation coefficient
1	51.9006	0.431792
1	68.1064	0.194225
1	51.8764	0.272337
1	7.67672	0.482859
1	60.7111	0.394795
1	78.0371	-0.0120208
1	72.5631	0.178119
1	31.7276	0.402798
1	38.3947	0.419377
1	54.1213	0.272222
1	55.369	0.196577
1	33.1573	0.494885
1	15.8143	0.349478
1	77.9569	-0.0190368
1	89.4424	-0.0797776
1	88.0047	0.122776
1	17.2918	0.390422
1	20.0554	0.360603
1	29.3258	0.46694
1	12.9838	0.384036
1	22.7801	0.461203
1	104.224	0.179297
1	75.8579	-0.00211334
1	62.6375	0.285836
1	10.2426	0.464059
1	12.3336	0.511536
1	52.6319	0.218848
1	32.3064	0.496027
1	63.4815	-0.134145
1	56.5384	0.244843
1	1.82648	0.488216
1	16.8334	0.574043
1	28.9621	0.362895
1	22.099	0.378725
1	22.6045	0.419499
1	101.276	0.024901
1	85.8956	-0.120923
1	34.4467	0.369193
1	45.0031	0.175481
1	40.3509	0.406676
1	36.362	0.400673
1	54.5363	0.307123
1	32.6397	0.4099
1	10.4732	0.455073
1	59.1386	0.296623
1	44.6009	0.208945
1	63.2815	0.0349172
2	26.9188	0.522116
2	38.807	0.411761
2	47.5544	0.37293
2	47.3084	0.291023
3	66.8442	0.0875677
4	48.5222	0.137929
4	44.2822	0.388159
4	66.8592	0.207285
4	46.39	0.123939
4	12.0249	0.512477
4	24.4032	0.289191
5	42.9036	0.360378
5	73.6966	-0.0278894
5	81.3732	0.184408

## Sheet: Axon #4
Branch Type 1 = stable; 2 = added; 3 = eliminated; 4 = extended; 5 = retracted.	Distance from the center [micrometre]	Correlation coefficient
1	73.7412	0.36932
1	63.8712	0.412568
1	51.5188	0.377974
1	73.2916	0.342977
1	100.626	0.210966
1	80.4697	0.329396
1	64.147	0.307433
1	121.039	0.144139
1	68.2683	0.168315
1	19.1246	0.30965
1	50.5603	0.466946
1	62.8538	0.39481
1	111.822	0.33327
1	65.3568	0.359439
1	57.4564	0.387341
1	26.1899	0.519104
1	30.4644	0.448899
1	107.196	0.183524
1	111.799	0.308153
1	115.015	0.285375
1	55.1233	0.472518
1	117.299	0.118884
1	115.086	0.128878
1	99.4355	0.090688
1	61.8718	0.26873
1	99.9852	0.208639
1	67.9015	0.24319
1	104.126	0.217123
1	97.0971	0.233749
1	49.1505	0.332142
1	21.5645	0.397947
1	53.2452	0.256073
1	28.4668	0.512212
1	57.8857	0.388104
1	42.7507	0.530802
1	24.9168	0.42781
1	12.1687	0.382606
1	53.1225	0.282959
1	35.5627	0.415443
1	60.0965	0.4073
2	87.6677	0.452916
2	48.7176	0.504677
2	86.7149	0.387722
2	102.489	0.391828
2	47.4463	0.488733
3	75.0031	0.244196
3	53.0046	0.414415
3	70.1923	0.168556
4	94.4609	0.454943
4	118.696	0.187737
4	130.953	0.183813
4	107.255	0.347852
4	77.699	0.295585
4	115.106	0.12509
4	92.2927	0.24461
4	47.3669	0.29547
4	59.9259	0.244537
4	34.6579	0.405649
5	80.8557	0.204238
5	72.3706	0.257968
5	71.4349	0.270071
5	45.7947	0.446078
5	45.7947	0.446078
5	103.999	0.184093
5	58.38	0.433592
5	81.4913	0.225825
5	95.0256	0.22894
5	102.205	0.199137
5	110.193	0.193796
5	102.236	0.218593
5	104.583	0.229146
5	99.7602	0.24679
5	52.499	0.358349
5	55.7781	0.433867
5	116.105	0.259056
5	76.1074	0.208951
5	154.193	0.0974735
5	17.9886	0.433402
5	14.9327	0.438139
5	73.8315	0.314016

## Sheet: Axon #5
Branch Type 1 = stable; 2 = added; 3 = eliminated; 4 = extended; 5 = retracted.	Distance from the center [micrometre]	Correlation coefficient
1	85.8005	0.198
1	87.2497	0.260809
1	86.9046	0.210002
1	50.5537	0.39038
1	53.4114	0.384322
1	62.6539	0.242301
1	60.6091	0.371189
1	78.1298	0.253887
1	50.8373	0.216215
1	52.7475	0.242123
1	51.0457	0.135011
1	37.4382	0.506405
1	50.0632	0.281589
1	67.0652	0.2266
1	91.3442	0.329471
1	115.351	0.258978
1	111.704	0.383085
1	101.776	0.267801
1	48.7007	0.482974
1	57.4035	0.369195
1	95.2255	0.499341
1	98.3407	0.429375
1	104.708	0.330159
1	75.9292	0.180803
1	97.585	0.16587
1	74.507	0.289228
1	62.8571	0.463967
1	52.6138	0.507804
1	28.2016	0.465569
1	27.2401	0.469607
1	27.0377	0.459168
1	61.4367	0.461164
1	49.6749	0.546029
1	53.9537	0.353784
1	107.462	0.151862
1	102.639	0.173193
1	93.9735	0.113709
1	83.0502	0.256548
1	73.1088	0.346775
1	124.73	0.142506
1	77.0971	0.280637
1	99.4157	0.160777
1	94.5199	0.104877
1	81.0796	0.169355
1	72.7794	0.314996
1	100.774	0.235872
1	107.604	0.168897
1	65.4932	0.23951
1	59.1696	0.286381
1	75.894	0.209511
1	51.8334	0.224458
1	43.6881	0.314652
1	63.7981	0.315798
1	74.9369	0.261565
1	76.8343	0.192131
1	35.7369	0.410386
1	28.0499	0.220711
1	23.3222	0.238542
1	116.228	0.289962
1	23.7673	0.55768
1	50.2659	0.27164
1	23.8636	0.234168
1	14.8405	0.488057
1	3.56232	0.625568
1	19.2568	0.399958
1	45.2072	0.420446
1	59.9296	0.307625
1	18.0609	0.557491
1	33.355	0.240028
1	5.68289	0.57097
1	48.8224	0.367481
1	10.9142	0.490627
1	62.1929	0.183655
1	17.8412	0.555526
1	32.0065	0.520181
1	42.7769	0.400495
1	47.3293	0.364748
1	76.6264	0.402306
1	37.2983	0.56542
1	30.3811	0.494276
1	44.5557	0.27854
1	14.2188	0.594925
1	23.2827	0.417392
1	30.1559	0.416117
1	18.5561	0.541008
1	28.2468	0.460694
1	35.3774	0.541112
1	41.0779	0.527246
1	37.5948	0.585997
1	25.0454	0.376268
1	29.4261	0.4324
1	23.9299	0.195211
2	79.8841	0.231501
2	17.3486	0.519357
2	53.7098	0.567914
2	56.4913	0.511014
2	52.2309	0.232725
2	36.024	0.594078
3	74.9407	0.272345
3	50.6665	0.243288
3	73.8627	0.331006
4	91.5484	0.244176
4	76.2397	0.325898
4	50.6116	0.266202
4	23.8624	0.486758
4	31.1922	0.459064
4	70.8672	0.305371
4	66.6818	0.499548
4	79.1644	0.252994
4	66.7988	0.230578
4	80.064	0.484461
4	84.6202	0.578962
4	68.4902	0.125186
4	93.4946	0.203912
4	64.7564	0.382075
4	114.545	0.186289
4	85.2909	0.160465
4	82.034	0.22607
4	62.2247	0.389718
4	35.8604	0.282179
4	64.4419	0.192414
4	44.3943	0.463388
4	29.8091	0.446811
4	51.1415	0.254756
4	21.3917	0.504922
4	43.3423	0.5948
4	16.1366	0.583488
4	20.5465	0.601569
4	21.0488	0.504879
4	11.9343	0.578913
4	43.7284	0.500426
4	19.3606	0.56315
4	41.3208	0.362568
5	93.4852	0.314303
5	63.9823	0.430012
5	82.6639	0.569106
5	41.6281	0.527174
5	37.0758	0.428718
5	43.117	0.521414
5	98.6225	0.211053
5	54.7859	0.280794
5	140.098	0.0674252
5	35.1939	0.018179
5	61.6414	0.275161
5	11.6517	0.543245
5	17.1799	0.559819
5	7.94046	0.451271
5	90.0582	0.281509
5	27.1895	0.600823
5	35.8242	0.583643

## Sheet: Axon #6
Branch Type 1 = stable; 2 = added; 3 = eliminated; 4 = extended; 5 = retracted.	Distance from the center [micrometre]	Correlation coefficient
1	122.595	0.0735258
1	91.9657	0.133897
1	83.5732	0.209102
1	105.218	0.123501
1	31.6682	0.440407
1	16.3271	0.430068
1	14.1445	0.359139
1	28.5239	0.286541
1	43.9775	0.180978
1	90.5203	0.0705143
1	53.9517	0.238086
1	59.2967	0.211092
1	15.5005	0.334092
1	11.641	0.356915
1	14.4242	0.39352
1	48.3509	0.304623
1	4.25758	0.441044
1	39.6845	0.425387
1	99.8345	0.240499
1	25.0121	0.46485
1	60.5329	0.464909
1	77.3647	0.308168
1	68.9976	0.42173
1	22.7663	0.34046
1	36.8835	0.408767
1	79.9566	0.165142
1	103.529	0.403839
1	119.852	0.303964
1	112.629	0.351898
1	15.2575	0.386844
1	71.7506	0.187921
1	98.5458	0.174201
1	45.6013	0.261646
1	48.9468	0.386404
1	58.3743	0.157561
1	87.4939	0.33381
2	47.3065	0.374223
2	23.7835	0.46594
2	14.5543	0.435002
2	19.4049	0.383596
2	48.9366	0.223733
2	24.51	0.452981
3	67.6741	0.196113
3	66.8626	0.265229
3	40.7795	0.215405
3	52.126	0.14446
3	94.4629	0.33848
3	24.8453	0.290227
4	127.774	0.0528954
4	96.613	0.194058
4	75.0944	0.181189
4	19.8743	0.284954
4	30.4635	0.263771
4	65.4806	0.169864
4	70.5465	0.2762
4	30.9727	0.306897
4	62.0237	0.281369
4	83.5294	0.373691
4	94.6025	0.212963
4	15.1356	0.439083
4	13.0389	0.43149
4	23.7172	0.40702
4	23.9585	0.401561
4	87.5592	0.393478
4	38.0309	0.226772
4	17.213	0.323128
4	24.7419	0.311747
4	93.8175	0.124076
4	88.5696	0.203837
4	108.068	0.189368
4	9.61081	0.355566
5	81.6576	0.142831
5	79.8577	0.228636
5	42.538	0.212884
5	41.1882	0.207598
5	50.8846	0.144324
5	26.7575	0.331846
5	57.7427	0.373298
5	20.9235	0.363383
5	17.985	0.310054
5	29.5843	0.343033
5	30.2783	0.458782
5	26.8213	0.479071
5	48.7759	0.365047
5	57.8388	0.184905
5	44.6826	0.260635
5	17.6038	0.295836
5	42.9993	0.207419
5	88.6106	0.214941
5	7.44927	0.431647
5	77.207	0.344278
5	62.049	0.44202

## Sheet: Axon #7
Branch Type 1 = stable; 2 = added; 3 = eliminated; 4 = extended; 5 = retracted.	Distance from the center [micrometre]	Correlation coefficient
1	66.8801	0.265985
1	60.6679	0.230751
1	33.6678	0.304969
1	33.1686	0.412189
1	79.9373	0.236783
1	52.9772	0.266783
1	35.6487	0.307636
1	30.9987	0.385797
1	33.064	0.360776
1	53.6004	0.4406
1	80.6793	0.342325
1	87.04	0.309862
1	94.138	0.308529
1	93.3595	0.212744
1	55.4239	0.34055
1	57.1066	0.22475
1	50.4033	0.278254
1	45.3886	0.378738
1	54.4763	0.242126
1	103.435	0.200585
1	82.8226	0.26789
1	15.1555	0.435736
1	53.8634	0.331013
1	45.6413	0.314145
1	38.7109	0.391016
1	113.906	0.206798
1	102.377	0.266159
1	53.0269	0.364202
1	28.17	0.452761
1	27.9692	0.474483
1	37.8994	0.467116
1	44.7623	0.402987
1	38.0521	0.399281
1	32.2593	0.431824
1	112.327	0.205144
1	25.0002	0.363647
1	65.1014	0.286863
1	31.541	0.387774
1	33.4688	0.346235
1	10.9965	0.455448
1	60.8801	0.334045
1	49.846	0.362271
1	42.2012	0.367235
1	1.54528	0.405851
1	101.445	0.321616
1	28.0356	0.382011
1	33.6566	0.366714
1	36.3729	0.343838
1	48.3313	0.288076
1	9.13849	0.449375
1	71.9015	0.208486
1	96.5823	0.294206
1	67.6774	0.26698
1	56.2336	0.326361
1	76.4462	0.223035
1	13.6556	0.463394
1	19.8892	0.444029
1	52.0838	0.415083
1	33.3581	0.35299
1	25.3577	0.41539
1	27.1533	0.460019
1	35.6102	0.437624
1	27.2766	0.463686
1	34.6151	0.358645
1	57.9923	0.397506
2	49.0416	0.323159
2	60.7951	0.434976
2	84.2845	0.2192
2	25.4016	0.433587
2	27.724	0.460619
2	15.2215	0.469662
2	23.6988	0.454519
3	62.6903	0.302953
3	64.3882	0.305104
3	90.537	0.24323
3	50.3509	0.373221
4	38.0837	0.387775
4	20.8024	0.468846
4	66.0577	0.308845
4	82.9561	0.365968
4	78.3446	0.392625
4	64.713	0.28997
4	72.5355	0.242779
4	64.8411	0.323741
4	48.4855	0.331929
4	97.8265	0.303552
4	32.759	0.380386
4	57.5898	0.440099
4	123.539	0.211818
4	32.9175	0.316543
4	48.3699	0.397339
4	46.3068	0.291578
4	46.0304	0.259879
4	39.9386	0.461618
4	30.685	0.432676
4	64.7731	0.316874
4	63.8965	0.31533
4	77.919	0.221575
4	28.3772	0.388526
4	63.5876	0.267025
4	63.1414	0.42445
4	21.0696	0.383327
4	42.8938	0.160724
4	31.3429	0.404553
4	57.0145	0.248182
4	56.1438	0.3091
4	40.3491	0.342838
4	30.0361	0.44163
4	23.9674	0.402802
4	8.59253	0.427331
4	63.958	0.250033
4	45.2674	0.379018
4	28.8043	0.406145
5	38.2511	0.379771
5	40.4808	0.376808
5	44.6505	0.372047
5	98.3691	0.280689
5	40.0486	0.381315
5	102.477	0.230791
5	24.9438	0.467995
5	12.8667	0.466566
5	42.304	0.406689
5	72.2256	0.27368
5	111.379	0.248396
5	40.3591	0.419719
5	57.2313	0.298916
5	49.4315	0.327326
5	42.3652	0.243082
5	88.4389	0.231207
5	112.992	0.276757
5	65.3056	0.317918
5	66.3885	0.208042
5	21.4377	0.433601
5	90.8655	0.328492
5	89.8335	0.308086
5	63.3305	0.314489
5	28.8254	0.333892
5	46.9226	0.356885
5	58.5401	0.335402
